# Supplementary material for: C. elegans Germline-Deficient Mutants Respond to Pathogen Infection Using Shared and Distinct Mechanisms
Source: PLoS One. 2010 Jul 26;5(7):e11777. doi: 10.1371/journal.pone.0011777 (PMC2909909; doi:10.1371/journal.pone.0011777)
Supplement: Table S1 — Individual trial data from killing assays. (0.03 MB XLS) [file pone.0011777.s002.xls]

## Sheet: Table S1
Supplementary Table 1. Individual trial data from killing assays.
Panel in Fig. 1	Experiment	Nematode	TD50 (days)	n	P value	versus
E. coli
A	1	N2	9.7	120
A	1	glp-4(bn2)	8.1	120	0.9673	N2
A	1	glp-1(e2141)	13.7	120	<0.0001	N2
A	2	N2	7.9	60
A	2	glp-4(bn2)	5.8	60	0.0263	N2
A	2	glp-1(e2141)	9.6	20	0.1434	N2
A	3	N2	8.4	60
A	3	glp-4(bn2)	10.3	60	0.068	N2
A	3	glp-1(e2141)	16.9	60	<0.0001	N2
A	4	N2	6.8	60
A	4	glp-4(bn2)	6.4	60	0.9904	N2
A	4	glp-1(e2141)	11.4	60	<0.0001	N2
P. aeruginosa			TD50 (hours)
B	1	N2	63.6	80
B	1	glp-4(bn2)	87.7	80	<0.0001	N2
B	1	glp-1(e2141)	88.1	80	<0.0001	N2
B	2	N2	58.8	60
B	2	glp-4(bn2)	84.2	60	<0.0001	N2
B	2	glp-1(e2141)	73	31	0.0203	N2
B	3	N2	43.7	60
B	3	glp-4(bn2)	53.8	60	0.0112	N2
B	3	glp-1(e2141)	65.4	60	<0.0001	N2
S. enterica			TD50 (days)
C	1	N2	6.1	80
C	1	glp-4(bn2)	6.8	80	0.3282	N2
C	1	glp-1(e2141)	7.7	80	0.0158	N2
C	2	N2	5.9	60
C	2	glp-4(bn2)	4.1	60	0.0014	N2
C	2	glp-1(e2141)	8.5	20	0.0064	N2
C	3	N2	4	60
C	3	glp-4(bn2)	5	60	0.3352	N2
C	3	glp-1(e2141)	6.4	60	0.0026	N2
E. faecalis			TD50 (days)
D	1	N2	3.7	80
D	1	glp-4(bn2)	5.1	80	0.0068	N2
D	1	glp-1(e2141)	9	80	<0.0001	N2
D	2	N2	2.9	120
D	2	glp-4(bn2)	5.6	60	<0.0001	N2
D	2	glp-1(e2141)	6.4	60	<0.0001	N2
D	3	N2	2	60
D	3	glp-4(bn2)	5.9	60	<0.0001	N2
D	3	glp-1(e2141)	7	60	<0.0001	N2
C. neoformans			TD50 (days)
E	1	N2	1.8	115
E	1	glp-4(bn2)	12.6	120	<0.0001	N2
E	1	glp-1(e2141)	13.8	120	<0.0001	N2
E	2	N2	2	60
E	2	glp-4(bn2)	10	60	<0.0001	N2
E	2	glp-1(e2141)	13.8	20	<0.0001	N2
E	3	N2	2	60
E	3	glp-4(bn2)	12.6	60	<0.0001	N2
E	3	glp-1(e2141)	14.4	60	<0.0001	N2
E	4	N2	2.3	60
E	4	glp-4(bn2)	9.8	60	<0.0001	N2
E	4	glp-1(e2141)	11.3	60	<0.0001	N2
Panel in Fig. 2	Experiment	Nematode	TD50 (days)	n	P value	versus	P value	versus
C. neoformans
A	1	N2	1.8	115
A	1	glp-4(bn2)	12.6	120	<0.0001	N2
A	1	glp-1(e2141)	13.8	120	<0.0001	N2
A	1	fer-1(hc1)	8.5	120	<0.0001	N2	<0.0001	glp-4(bn2)
A	1	fer-15(hc15)	8.8	120	<0.0001	N2	<0.0001	glp-4(bn2)
A	2	N2	2.5	60
A	2	glp-4(bn2)	11.3	60	<0.0001	N2
A	2	glp-1(e2141)	12	60	<0.0001	N2
A	2	fer-1(hc1)	5.4	60	0.0035	N2	<0.0001	glp-4(bn2)
A	2	fer-15(hc15)	5.2	60	0.0047	N2	<0.0001	glp-4(bn2)
A	3	N2	2	60
A	3	glp-4(bn2)	10	60	<0.0001	N2
A	3	glp-1(e2141)	13.8	20	<0.0001	N2
A	3	fer-1(hc1)	3.6	60	0.001	N2	<0.0001	glp-4(bn2)
A	3	fer-15(hc15)	3.8	60	0.0003	N2	<0.0001	glp-4(bn2)
A	4	N2	2.3	60
A	4	glp-4(bn2)	9.8	60	<0.0001	N2
A	4	glp-1(e2141)	11.3	60	<0.0001	N2
A	4	fer-1(hc1)	4.9	60	0.0012	N2	<0.0001	glp-4(bn2)
A	4	fer-15(hc15)	9.2	60	<0.0001	N2	0.0998	glp-4(bn2)
E. coli
B	1	N2	9.7	120
B	1	glp-4(bn2)	8.1	120	0.9673	N2
B	1	glp-1(e2141)	13.7	120	<0.0001	N2
B	1	fer-1(hc1)	10.1	120	0.302	N2
B	1	fer-15(hc15)	10.4	120	0.0974	N2
B	2	N2	8.6	60
B	2	glp-4(bn2)	5.7	60	0.0001	N2
B	2	glp-1(e2141)	11	60	0.0528	N2
B	2	fer-1(hc1)	5.7	60	0.0012	N2
B	2	fer-15(hc15)	6.7	60	0.011	N2
B	3	N2	7.9	60
B	3	glp-4(bn2)	5.8	60	0.0263	N2
B	3	glp-1(e2141)	9.6	20	0.1434	N2
B	3	fer-1(hc1)	6.2	60	0.0726	N2
B	3	fer-15(hc15)	7.6	60	0.2268	N2
B	4	N2	6.8	60
B	4	glp-4(bn2)	6.4	60	0.9904	N2
B	4	glp-1(e2141)	11.4	60	<0.0001	N2
B	4	fer-1(hc1)	4.9	60	0.0005	N2
B	4	fer-15(hc15)	7.9	60	0.1529	N2
Heat-killed E. coli
C	1	N2	12.1	60
C	1	glp-4(bn2)	17.7	60	<0.0001	N2
C	1	glp-1(e2141)	19.9	60	<0.0001	N2
C	2	N2	10.6	60
C	2	glp-4(bn2)	15.1	60	<0.0001	N2
C	2	glp-1(e2141)	13.9	60	<0.0001	N2
Panel in Fig. 3	Experiment	Nematode	TD50 (days)	n	P value	versus
C. neoformans
A	1	N2	2.6	60
A	1	glp-4(bn2)	7.8	60
A	1	glp-1(e2141)	10	60
A	1	daf-16(RNAi)	5.1	60	0.1624	N2
A	1	glp-4(bn2);daf-16(RNAi)	7.3	60	0.3114	glp-4(bn2)
A	1	glp-1(e2141);daf-16(RNAi)	6.8	60	<0.0001	glp-1(e2141)
A	2	N2	2.2	120
A	2	glp-4(bn2)	11.1	60
A	2	glp-1(e2141)	10.5	60
A	2	daf-16(RNAi)	2.8	60	0.7358	N2
A	2	glp-4(bn2);daf-16(RNAi)	6.2	40	<0.0001	glp-4(bn2)
A	2	glp-1(e2141);daf-16(RNAi)	5.3	60	<0.0001	glp-1(e2141)
A	3	N2	4.5	120
A	3	glp-4(bn2)	10.8	120
A	3	glp-1(e2141)	10.4	120
A	3	daf-16(RNAi)	2.1	60	<0.0001	N2
A	3	glp-4(bn2);daf-16(RNAi)	7	60	<0.0001	glp-4(bn2)
A	3	glp-1(e2141);daf-16(RNAi)	6.5	60	<0.0001	glp-1(e2141)
E. coli
B	1	N2	7.5	60
B	1	glp-4(bn2)	5.7	60
B	1	glp-1(e2141)	10.2	60
B	1	daf-16(RNAi)	6.3	60	0.0204	N2
B	1	glp-4(bn2);daf-16(RNAi)	4.8	60	0.0229	glp-4(bn2)
B	1	glp-1(e2141);daf-16(RNAi)	4.9	60	<0.0001	glp-1(e2141)
B	2	N2	7.3	120
B	2	glp-4(bn2)	7	60
B	2	glp-1(e2141)	11.5	60
B	2	daf-16(RNAi)	6.1	60	0.2717	N2
B	2	glp-4(bn2);daf-16(RNAi)	4.5	40	0.0003	glp-4(bn2)
B	2	glp-1(e2141);daf-16(RNAi)	5.1	60	<0.0001	glp-1(e2141)
B	3	N2	8.7	120
B	3	glp-4(bn2)	7.3	120
B	3	glp-1(e2141)	12.6	120
B	3	daf-16(RNAi)	7.1	60	<0.0001	N2
B	3	glp-4(bn2);daf-16(RNAi)	4.3	60	<0.0001	glp-4(bn2)
B	3	glp-1(e2141);daf-16(RNAi)	5.8	60	<0.0001	glp-1(e2141)
Heat-killed E. coli
C	1	N2	11.4	60
C	1	glp-4(bn2)	17.5	60
C	1	glp-1(e2141)	20.7	60
C	1	daf-16(RNAi)	9.1	60	0.0122	N2
C	1	glp-4(bn2);daf-16(RNAi)	7.4	60	<0.0001	glp-4(bn2)
C	1	glp-1(e2141);daf-16(RNAi)	8.3	60	<0.0001	glp-1(e2141)
Panel in Fig. 5	Experiment	Nematode	TD50 (days)	n	P value	versus
C. neoformans
A	1	N2	2.1	120
A	1	glp-4(bn2)	9.4	120
A	1	glp-1(RNAi)	11.6	120	<0.0001	N2
A	1	glp-4(bn2);glp-1(RNAi)	9.7	120	0.5335	glp-4(bn2)
A	2	N2	2.1	120
A	2	glp-4(bn2)	7.5	120
A	2	glp-1(RNAi)	8.1	120	<0.0001	N2
A	2	glp-4(bn2);glp-1(RNAi)	7.74	60	0.8875	glp-4(bn2)
A	3	N2	2.6	60
A	3	glp-4(bn2)	7.8	60
A	3	glp-1(RNAi)	12.3	60	<0.0001	N2
A	3	glp-4(bn2);glp-1(RNAi)	8.1	60	0.5978	glp-4(bn2)
E. coli
B	1	N2	12.9	120
B	1	glp-4(bn2)	6.7	120
B	1	glp-1(RNAi)	17.9	120	<0.0001	N2
B	1	glp-4(bn2);glp-1(RNAi)	7	120	0.9981	glp-4(bn2)
B	2	N2	11.7	120
B	2	glp-4(bn2)	6.1	120
B	2	glp-1(RNAi)	14.2	120	0.1775	N2
B	2	glp-4(bn2);glp-1(RNAi)	6.9	60	0.4522	glp-4(bn2)
B	3	N2	7.5	60
B	3	glp-4(bn2)	5.7	60
B	3	glp-1(RNAi)	10.4	60	<0.0001	N2
B	3	glp-4(bn2);glp-1(RNAi)	8.4	60	0.0004	glp-4(bn2)
